# Supplementary material for: A Deficiency in Glutamine-Fructose-6-Phosphate Transaminase 1 (Gfpt1) in Skeletal Muscle Results in Reduced Glycosylation of the Delta Subunit of the Nicotinic Acetylcholine Receptor (AChRδ)
Source: Biomolecules. 2024 Oct 3;14(10):1252. doi: 10.3390/biom14101252 (PMC11506803; doi:10.3390/biom14101252)
Supplement: Supplementary file 1 [file biomolecules-14-01252-s001.zip]

Archive with 2 entries (2 files):
- biomolecules-3180052-supplementary-proof.pdf
- Western blot files_Holland et al 2024_Biomolecules.pdf
